# Supplementary material for: Intrapericardial Extralobar Pulmonary Sequestration: A Case Report and Systematic Review of a Unique Embryologic Variant
Source: J Clin Med. 2026 Jan 23;15(3):932. doi: 10.3390/jcm15030932 (PMC12898276; doi:10.3390/jcm15030932)
Supplement: Supplementary file 1 [file jcm-15-00932-s001.zip]

Archive with 1 entries (1 files):
- jcm-4068011-supplementary.pdf
